# Supplementary material for: Impact of a Live Attenuated Classical Swine Fever Virus Introduced to Jeju Island, a CSF-Free Area
Source: Pathogens. 2019 Nov 20;8(4):251. doi: 10.3390/pathogens8040251 (PMC6963429; doi:10.3390/pathogens8040251)
Supplement: Supplementary file 1 [file pathogens-08-00251-s001.zip]

Archive with 4 entries (3 files):
- Supplemental tables (20191112)/
- Supplemental tables (20191112)/Supplemental Table 1.pdf
- Supplemental tables (20191112)/Supplemental table 2.pdf
- Supplemental tables (20191112)/Supplemental table 3.pdf
